# Supplementary material for: Direct targets of pSTAT5 signalling in erythropoiesis
Source: PLoS One. 2017 Jul 21;12(7):e0180922. doi: 10.1371/journal.pone.0180922 (PMC5521770; doi:10.1371/journal.pone.0180922)
Supplement: S1 Table — (XLSX) [file pone.0180922.s007.xlsx]

## Sheet: pSTAT5 ChIP-seq Peaks
Fold Enrichment	Chr	Start	End	Summit	Closest Gene Symbol	Distance to TSS	Feature
40.0476	chr2	154198286	154198644	154198466	Cdk5rap1	-11	promoter
35.8198	chr9	107198598	107199277	107198989	Cish	31	promoter
34.387	chr2	167590507	167591001	167590770	A530013C23Rik	-74062	intergenic
25.9321	chr5	66122844	66123249	66123040	N4bp2	31720	distal
25.8489	chr11	31743845	31744243	31744046	Cpeb4	28165	distal
22.6476	chr2	152615145	152615588	152615403	Cox4i2	-35494	intron
22.1287	chr6	31562718	31563197	31563009	Podxl	-49072	distal
20.752	chr7	132615586	132615963	132615741	Nsmce1	19315	CDS
20.7457	chr2	152175533	152175947	152175767	Gm14164	-4362	intron
20.2648	chr7	3581434	3581926	3581598	Prpf31	-11	promoter
20.0238	chr6	122713048	122713398	122713229	Slc2a3	-20466	distal
18.7632	chr8	87500303	87500621	87500489	Junb	2158	distal
18.0573	chr14	22626159	22626503	22626331	Vdac2	24452	distal
18.0367	chr7	4695034	4695356	4695193	Suv420h2	-3464	intron
17.4753	chr18	32702007	32702321	32702165	Gypc	17523	intron
16.0664	chr9	69860125	69860443	69860285	Gtf2a2	72	promoter
15.2969	chr11	117830360	117830710	117830559	Socs3	121	UTR
14.8457	chr2	167875782	167876120	167875965	Pard6b	30539	distal
14.8162	chr18	70689924	70690472	70690275	Poli	-300	promoter
14.7548	chr4	114731948	114732276	114732128	Tal1	4	promoter
14.5847	chr17	35181823	35182209	35182005	Msh5	1546	intron
14.4923	chr8	86266909	86267233	86267080	Cd97	-1870	distal
14.3279	chr16	15863358	15863658	15863503	Mzt2	-88	promoter
14.2045	chr1	133035735	133036070	133035898	Dyrk3	-1087	distal
13.9407	chr3	88936228	88936974	88936813	Pklr	3251	distal
13.909	chr1	172775934	172776277	172776118	Atf6	21784	intron
13.8346	chr10	79580004	79580342	79580192	Stk11	-911	intron
13.8346	chr19	41520258	41520581	41520412	Pik3ap1	-60852	intergenic
13.8346	chr2	179983687	179984033	179983863	Rps21	8221	distal
13.5628	chr3	88314049	88314423	88314216	Lmna	-6962	distal
13.4706	chr1	182833047	182833453	182833199	Pycr2	1206	distal
13.1817	chr7	151972497	151972807	151972633	Ano1	-48136	distal
13.1065	chr1	157319763	157320070	157319900	Xpr1	-55326	intergenic
13.1065	chr6	148160535	148160888	148160725	4732416N19Rik	85	promoter
12.8585	chr3	95478201	95478479	95478327	Adamtsl4	13454	distal
12.7824	chr7	87290985	87291282	87291129	Mir1965	6772	distal
12.7424	chr11	94873559	94873850	94873704	Samd14	-2511	intron
12.7424	chr15	11329529	11329820	11329674	Tars	-261	promoter
12.3783	chr11	45619053	45619335	45619192	F630206G17Rik	2393	distal
12.322	chr3	88936228	88936974	88936393	Pklr	3671	distal
12.1589	chr8	113457304	113457604	113457440	St3gal2	-13675	intron
12.1534	chr5	105839997	105840355	105840185	Lrrc8b	4609	distal
12.0354	chr19	32446912	32447262	32447087	Sgms1	15857	intron
12.0143	chr6	124633722	124633989	124633853	Lpcat3	-20731	intron
12.0143	chr9	20673446	20673839	20673620	A230050P20Rik	-534	intron
11.8067	chr12	77771673	77771952	77771803	Sptb	39731	intron
11.8039	chr15	76028993	76029314	76029159	Plec	-520	promoter
11.6645	chr17	53617886	53618263	53618017	Rab5a	542	promoter
11.6502	chr1	53120723	53121093	53120923	Mstn	-2416	CDS
11.6382	chr11	69735176	69735517	69735393	Eif5a	67	promoter
11.4727	chr1	52170608	52170896	52170749	Stat1	5533	distal
11.4623	chr8	23244535	23244841	23244681	Nek5	-9156	intron
11.3437	chr2	38391816	38392143	38391994	Nek6	-24598	intron
11.1758	chr11	98543642	98543940	98543797	Psmd3	71	promoter
11.1758	chr8	73197428	73197729	73197581	Lsm4	-451	intron
10.9221	chr1	137050879	137051353	137051191	Arl8a	-7780	intron
10.9221	chr5	145871354	145871731	145871532	Arpc1b	3593	distal
10.9221	chr9	71609504	71609760	71609649	Cgnl1	9760	intron
10.8892	chr17	29580809	29581110	29580949	Pim1	47041	distal
10.7866	chr5	97439109	97439371	97439229	Bmp2k	-12521	intron
10.6027	chr12	89598870	89599173	89599019	Adck1	226	promoter
10.6027	chr5	97380628	97381015	97380826	Bmp2k	45882	distal
10.558	chr4	59167521	59167794	59167650	Ugcg	34772	distal
10.558	chr8	24164534	24164775	24164654	Ank1	4093	intron
10.4177	chr1	37947017	37947350	37947186	Mitd1	70	promoter
10.1939	chr10	40249363	40249743	40249588	Slc22a16	40580	distal
10.1939	chr13	67601387	67601658	67601504	Zfp58	-46	promoter
10.1939	chr18	84260280	84260568	84260425	Zadh2	-2875	intron
10.1034	chr8	97604665	97604934	97604809	Katnb1	292	promoter
10.0655	chr7	63270591	63270861	63270730	Nipa1	4213	intron
10.0295	chr10	79533924	79534229	79534095	Gpx4	-17313	intron
10.0271	chr2	90734146	90734553	90734324	C1qtnf4	-8381	distal
9.97271	chr11	82662439	82662705	82662569	Rffl	-20024	intron
9.82987	chr10	107610199	107610491	107610343	Ppp1r12a	-10887	intron
9.82987	chr13	46823390	46823639	46823509	Nup153	-291	promoter
9.82987	chr3	10058416	10058745	10058621	Gm9833	29656	distal
9.82987	chr3	58258380	58258657	58258528	Tsc22d2	-38917	intron
9.65117	chr19	5846666	5846920	5846792	Neat1	-1314	distal
9.50939	chr12	52956459	52956762	52956594	Hectd1	-26071	distal
9.4658	chr6	148844918	148845252	148845084	Caprin2	-436	promoter
9.45642	chr13	22142900	22143304	22143093	Hist1h2bj	-7994	distal
9.33556	chr13	34094524	34094777	34094653	Serpinb6a	10	promoter
9.25942	chr9	118817443	118817701	118817566	Ctdspl	18088	distal
9.19022	chr10	61875874	61876173	61876038	Hkdc1	9167	intron
9.10173	chr1	10268439	10268734	10268589	Arfgef1	-45838	distal
9.10173	chr10	94879511	94879779	94879648	Socs2	-157	promoter
9.10173	chr12	114525574	114525923	114525774	Tmem121	-101660	intergenic
9.10173	chr9	4309637	4309931	4309798	Kbtbd3	18	promoter
9.08782	chr15	79177889	79178147	79178018	Maff	90	promoter
9.00916	chr9	34931412	34931767	34931540	St3gal4	-7145	intron
8.93636	chr17	24591561	24591768	24591679	E4f1	577	intron
8.8833	chr11	95896001	95896241	95896128	Snf8	103	promoter
8.8833	chr14	51422884	51423145	51423007	Rpph1	4439	distal
8.79713	chr5	58152009	58152261	58152120	Pcdh7	-42860	intron
8.79713	chr7	87687283	87687604	87687451	Blm	-7446	distal
8.73766	chr10	94394563	94394808	94394691	Plxnc1	12521	intron
8.73766	chr18	13100318	13100559	13100429	Osbpl1a	-79	promoter
8.72646	chr19	40662894	40663162	40663027	Aldh18a1	-74	promoter
8.65932	chr11	79955607	79955840	79955734	Tefm	-79	promoter
8.59674	chr4	147222915	147223221	147223069	Zfp933	-585	promoter
8.59674	chr6	47785450	47785688	47785568	Zfp398	92	promoter
8.56562	chr14	35471622	35471886	35471764	Wapal	15350	distal
8.5437	chr15	61990382	61990695	61990528	H2afy3	60478	intron
8.41465	chr5	23950983	23951250	23951118	Fastk	-65	promoter
8.37359	chr16	8823797	8824063	8823915	1810013L24Rik	6278	distal
8.37359	chr17	51317767	51317988	51317875	Tbc1d5	799	intron
8.37359	chr19	24514250	24514530	24514413	Fam122a	37551	intron
8.35034	chr7	29166109	29166377	29166234	Zfp36	-1987	distal
8.32043	chr10	77689724	77689953	77689825	Trappc10	17562	intron
8.31018	chr10	20037354	20037615	20037470	Bclaf1	-5195	intron
8.29827	chr11	80242825	80243051	80242935	Psmd11	-818	intron
8.29827	chr19	16204518	16204762	16204634	Gnaq	2687	distal
8.19713	chr17	34973687	34973925	34973807	Stk19	41	promoter
8.17537	chr8	87247310	87247607	87247474	Lyl1	-22118	intron
8.04018	chr5	21179016	21179296	21179168	Armc10	-27366	intron
8.00952	chr17	4626169	4626375	4626278	Arid1b	368796	intergenic
8.00952	chr3	122626997	122627234	122627120	4933405D12Rik	-86	promoter
8.00952	chr4	41299856	41300086	41299963	Ubap1	-3934	intron
8.00952	chr4	116356627	116356884	116356767	Prdx1	1437	distal
8.00952	chr4	133369878	133370087	133369981	Arid1a	-60455	distal
7.95251	chr3	146054023	146054259	146054167	Gm10636	-12259	distal
7.90857	chr8	108282376	108282572	108282476	Gfod2	31	promoter
7.79416	chr1	53118766	53119005	53118890	Mstn	-383	CDS
7.79416	chr2	13335181	13335416	13335301	Cubn	78202	intron
7.76776	chr9	35008195	35008565	35008350	Tirap	-474	promoter
7.76776	chr9	107215186	107215535	107215383	Cish	-16363	distal
7.74148	chr2	150491810	150492029	150491911	E130215H24Rik	1319	intron
7.73707	chr1	158152836	158153057	158152950	Fam163a	-17794	distal
7.73707	chr10	76678461	76678745	76678608	Gm10941	43360	distal
7.73707	chr19	5268944	5269190	5269081	Pacs1	4038	intron
7.73707	chr9	67725334	67725630	67725480	Vps13c	-37277	intron
7.65431	chr15	78156217	78156458	78156347	Csf2rb	73	promoter
7.64845	chr11	53468612	53468906	53468728	Il13	-20524	intron
7.64545	chr11	80631691	80631967	80631842	Tmem98	-7925	intron
7.64545	chr11	115056215	115056549	115056383	Tmem104	-7582	intron
7.64545	chr12	80011818	80012065	80011945	Plek2	-4020	distal
7.64545	chr17	26852442	26852742	26852593	Crebrf	2	promoter
7.64545	chr2	26758487	26758755	26758631	Surf6	-298	promoter
7.64545	chr6	134032694	134032931	134032825	Etv6	-47100	intron
7.63961	chr1	182708039	182708385	182708221	H3f3a	35513	distal
7.63961	chr2	118484931	118485237	118485092	Pak6	4221	distal
7.63566	chr4	147524687	147524882	147524780	Fbxo6	1254	intron
7.54909	chr7	73378069	73378315	73378191	Chsy1	-123790	distal
7.45051	chr2	79441931	79442191	79442067	Ssfa2	33515	distal
7.45051	chr3	100242446	100242681	100242556	4930406D18Rik	-12228	distal
7.42896	chr7	34932230	34932479	34932375	Wtip	-14088	intron
7.42287	chr6	115604956	115605194	115605048	Raf1	21605	intron
7.40811	chr18	42434560	42434795	42434682	Gm4013	169	promoter
7.37937	chr17	46991542	46991828	46991686	Gltscr1l	-23324	distal
7.34104	chr7	25169122	25169406	25169278	Kcnn4	-13996	intron
7.28138	chr13	48643762	48643988	48643884	Mirlet7a-1	-10243	distal
7.28138	chr16	49771788	49771978	49771885	Ift57	-72478	distal
7.28138	chr3	94113856	94114100	94113982	Them4	72	promoter
7.27205	chr1	38068537	38068733	38068632	Eif5b	-13777	intron
7.22162	chr4	40797661	40797863	40797752	Mir5123	-581	promoter
7.21347	chr10	5940751	5940948	5940846	Zbtb2	17587	intron
7.21347	chr2	36054071	36054281	36054168	Ptgs1	31778	distal
7.17637	chr1	164478609	164478880	164478738	Mettl13	-262	promoter
7.17063	chr4	131946793	131947048	131946923	Phactr4	31438	intron
7.16395	chr7	64560084	64560294	64560179	Gabrg3	82062	intron
7.1318	chr5	65827608	65827843	65827727	Ugdh	-646	promoter
7.06831	chr2	116768237	116768438	116768331	D330050G23Rik	-42443	distal
7.06732	chr16	32913949	32914138	32914039	Lrch3	147	promoter
7.03445	chr7	16504501	16504734	16504613	Sepw1	3107	intron
7.03021	chr18	35294177	35294432	35294308	Ctnna1	-15742	intron
6.99146	chr10	40929011	40929205	40929117	Fig4	93930	intron
6.99098	chr19	40663837	40664261	40663990	Aldh18a1	-1037	distal
6.96153	chr7	134155929	134156199	134156059	Mvp	2049	intron
6.95314	chr4	86221359	86221564	86221455	Rraga	122	promoter
6.9451	chr5	139856303	139856522	139856408	Gpr146	213	promoter
6.91731	chr1	58480780	58480981	58480884	Clk1	48	promoter
6.91731	chr1	121398485	121398714	121398602	Ralb	2757	intron
6.91731	chr10	45298577	45298802	45298679	Hace1	-1044	intron
6.91731	chr13	112695555	112695749	112695649	Map3k1	-96458	intergenic
6.91731	chr17	27076502	27076696	27076591	Cuta	-168	promoter
6.91731	chr3	10243670	10243939	10243784	Fabp4	-35208	distal
6.91731	chr3	37458472	37458661	37458562	Spry1	80310	intron
6.91731	chr3	60624281	60624471	60624372	P2ry1	182345	intergenic
6.91731	chr3	144326267	144326495	144326376	Sh3glb1	56911	distal
6.91731	chr4	93250678	93250898	93250792	Tusc1	-248590	intergenic
6.88559	chr10	28897849	28898077	28897967	9330159F19Rik	33482	intron
6.88559	chr19	60875905	60876404	60876236	Eif3a	-9640	distal
6.87739	chr1	193813007	193813233	193813108	Mir3473c	9407	distal
6.86907	chr9	44700904	44701135	44701028	Mll1	-11671	distal
6.85886	chr8	87489877	87490125	87489999	Rnaseh2a	-89	promoter
6.83464	chr5	147504599	147504881	147504736	Usp12	101796	distal
6.76764	chr13	76559601	76559811	76559710	Mctp1	-37301	intron
6.59084	chr14	22672915	22673185	22673049	Comtd1	-4917	distal
6.55324	chr13	67370051	67370283	67370171	Zfp458	-167	promoter
6.55324	chr16	32511148	32511347	32511245	Zdhhc19	-14878	distal
6.55324	chr16	91717302	91717491	91717413	Cryzl1	11634	intron
6.55324	chr17	29073274	29073476	29073371	Pxt1	5836	intron
6.55324	chr9	57744584	57744777	57744693	Ubl7	14100	distal
6.5471	chr7	151925886	151926091	151925976	Ano1	-1479	distal
6.53748	chr9	34930327	34930545	34930439	St3gal4	-6044	intron
6.48209	chr14	56222740	56223108	56222922	Irf9	-100	promoter
6.30428	chr17	25022991	25023180	25023114	Nubp2	181	promoter
6.30428	chr17	50593308	50593658	50593508	Plcl2	55364	intergenic
6.30428	chr6	90558263	90558496	90558380	Slc41a3	-3506	intron
6.30428	chr6	149257480	149257833	149257629	2810474O19Rik	307	promoter
6.26219	chr16	49775763	49775972	49775860	Ift57	-76453	distal
6.25059	chr6	31537688	31537967	31537835	Podxl	-23898	distal
6.25059	chr8	107827277	107827538	107827408	Elmo3	2093	intron
6.24032	chr5	38900897	38901123	38901004	Slc2a9	-7613	distal
6.22982	chr7	109634649	109634849	109634751	Olfr544	2070	intron
6.22371	chr8	87513748	87513937	87513883	Hook2	611	promoter
6.21421	chr7	105306174	105306442	105306297	Omp	-12340	intron
6.18918	chr1	82370661	82370895	82370765	Rhbdd1	-35141	intron
6.18918	chr11	45669695	45669927	45669810	Clint1	-4344	intron
6.18918	chr16	58526078	58526311	58526192	St3gal6	-2767	distal
6.18918	chr3	155572093	155572330	155572209	9330178D15Rik	67109	intergenic
6.18918	chr6	86756571	86756777	86756672	Anxa4	-13094	distal
6.11117	chr8	98116252	98116559	98116375	Prss54	-17278	distal
6.09088	chr18	36185303	36185499	36185403	Psd2	-60914	intron
6.01772	chr11	88887474	88887695	88887583	Trim25	-26866	distal
6.01772	chr11	88890450	88890740	88890585	Trim25	-29868	distal
6.01772	chr16	34031715	34031997	34031846	Umps	-64757	intron
6.01772	chr3	120904044	120904257	120904159	Rwdd3	-29546	distal
6.01772	chr6	29808636	29808850	29808760	Ahcyl2	836	promoter
6.00899	chr13	112343496	112343712	112343595	Gpbp1	-63346	intergenic
5.99492	chr11	5473975	5474179	5474075	Ankrd36	-4388	intron
5.99492	chr19	37630728	37630948	37630837	Exoc6	-5929	intron
5.96101	chr3	95538264	95538453	95538389	Ecm1	5103	CDS
5.92356	chr16	45903940	45904148	45904039	Phldb2	-59548	intergenic
5.92356	chr3	85396123	85396334	85396251	Pet112	-18200	intron
5.87794	chr17	29535216	29535405	29535304	Fgd2	-37445	distal
5.82582	chr4	89190405	89190643	89190531	Dmrta1	164358	intergenic
5.82511	chr10	95130538	95130727	95130636	Nudt4	-103835	intergenic
5.82511	chr12	81216028	81216447	81216335	Zfp36l1	-2335	distal
5.82511	chr3	32588779	32588978	32588876	Actl6a	18592	distal
5.82511	chr4	89142664	89142859	89142760	Cdkn2b	-185819	intergenic
5.82511	chr7	112548635	112548824	112548725	Fam160a2	-157	promoter
5.81454	chr14	35439943	35440152	35440045	Opn4	-26717	distal
5.75249	chr2	150802603	150802842	150802723	Ninl	32411	intron
5.75169	chr9	71328297	71328486	71328403	Polr2m	4362	intron
5.73116	chr1	158901647	158901853	158901754	Ralgps2	-31997	distal
5.73116	chr11	101309585	101309797	101309680	Ifi35	46	promoter
5.73116	chr4	115512561	115512777	115512660	Mknk1	-809	intron
5.73116	chr6	149256616	149256909	149256756	2810474O19Rik	1180	distal
5.63163	chr16	91373261	91373511	91373378	Ifnar2	-350	intron
5.63163	chr2	179973357	179973577	179973487	Lama5	-12923	distal
5.63163	chr4	120337827	120338085	120337966	Cited4	1202	distal
5.6118	chr8	74875154	74875343	74875251	Klf2	-32290	intron
5.57405	chr10	117322462	117322656	117322555	Rap1b	-39525	distal
5.55608	chr19	4477900	4478164	4478005	Syt12	-862	promoter
5.53218	chr11	109477670	109477892	109477764	Wipi1	-5061	distal
5.53218	chr15	80081041	80081246	80081139	Atf4	4475	UTR
5.53218	chr16	33840786	33840988	33840897	Itgb5	-11146	intron
5.53218	chr19	41981917	41982177	41982063	Pgam1	4298	distal
5.46104	chr10	105278449	105278706	105278567	Ccdc59	-32	promoter
5.46104	chr18	14941488	14941712	14941601	Taf4b	153	promoter
5.46104	chr4	35498481	35498761	35498576	Lingo2	293869	intergenic
5.46104	chr4	91577484	91577673	91577590	Izumo3	236322	intergenic
5.4446	chr1	74770484	74770684	74770601	Cyp27a1	-10453	intron
5.4446	chr7	52765801	52766021	52765899	Nucb1	-121	promoter
5.4446	chr7	135605058	135605263	135605165	Tial1	-138	promoter
5.3933	chr6	57485307	57485541	57485441	Ppm1k	-21	promoter
5.34885	chr4	40799527	40799750	40799633	B4galt1	1937	intron
5.24324	chr2	155430692	155431033	155430814	Myh7b	6134	distal
5.15804	chr11	78075676	78075865	78075772	2610507B11Rik	-516	intron
5.15804	chr17	35810662	35810873	35810770	Gtf2h4	-143	promoter
5.15804	chr5	130454601	130454790	130454687	Gusb	24011	intron
5.10296	chr12	32779957	32780146	32780071	Prkar2b	-33927	distal
5.10288	chr3	51033930	51034365	51034103	Ccrn4l	-5734	intron
5.09307	chr5	137463381	137463594	137463483	Znhit1	269	UTR
5.07573	chr3	153495033	153495292	153495121	Asb17	12090	distal
4.95017	chr6	58594716	58594907	58594842	Abcg2	-48176	intron
4.94858	chr8	74801300	74801501	74801393	Ap1m1	-37362	distal
4.91828	chr11	60746230	60746568	60746434	Map2k3	-875	intron
4.89055	chr2	152567278	152567500	152567380	Id1	-5370	distal
4.86157	chr3	141995195	141995426	141995323	Pdlim5	59491	intron
4.86157	chr9	107197776	107198168	107197871	Cish	1149	distal
4.85485	chr6	149142011	149142265	149142136	Amn1	-4902	distal
4.84999	chr16	58662117	58662354	58662239	Cpox	8082	distal
4.84066	chr17	23885980	23886224	23886054	9530082P21Rik	149	promoter
4.84066	chr7	87520245	87520480	87520411	Man2a2	-4150	distal
4.7329	chr9	55391804	55392122	55392085	Isl2	-3129	CDS
4.72683	chr5	65202742	65202974	65202862	Klf3	-8100	intron
4.71254	chr5	147515486	147515776	147515644	Usp12	90888	distal
4.69989	chr13	59740790	59741025	59740868	Golm1	36277	intron
4.64691	chr8	72736325	72736558	72736460	Slc25a42	-280	promoter
4.63007	chr11	11711861	11712106	11711987	Fignl1	-3022	distal
4.63007	chr2	163517846	163518035	163517935	Pkig	1838	intron
4.61885	chr2	104863289	104863514	104863404	Eif3m	-6220	distal
4.58493	chr9	40966103	40966332	40966260	Ubash3b	-683	promoter
4.51551	chr6	58598421	58598663	58598557	Abcg2	-51891	intron
4.39856	chr10	17320648	17320867	17320753	Cited2	122281	intergenic
4.39856	chr10	111017757	111017946	111017905	4933440J02Rik	13424	distal
4.39856	chr5	136427010	136427239	136427129	Ywhag	-16618	distal
4.35252	chr6	86169522	86169753	86169617	Tgfa	-24372	intron
4.34827	chr11	77305022	77305281	77305137	Git1	1777	distal
4.25433	chr3	138409814	138410038	138409935	Tspan5	-4776	intron
4.16706	chr3	51364727	51364927	51364795	Setd7	-50	promoter
4.16706	chr6	122806302	122806496	122806404	C3ar1	-229	promoter
4.14914	chr18	50190851	50191092	50190977	Tnfaip8	21959	intron
4.08647	chr8	87428661	87428887	87428760	Klf1	-2933	CDS
4.04783	chr8	87427157	87427420	87427291	Klf1	-1464	CDS
4.01181	chr9	107197776	107198168	107198085	Cish	935	promoter
3.81831	chr4	107476529	107476727	107476631	Lrp8	-1767	intron
3.68969	chr1	55149285	55149574	55149432	Hspe1	-4440	distal
3.68969	chr7	133183059	133183266	133183151	Gsg1l	42774	intron
3.47255	chr2	169962515	169962833	169962568	Zfp217	5607	intron
