# Supplementary material for: Direct targets of pSTAT5 signalling in erythropoiesis
Source: PLoS One. 2017 Jul 21;12(7):e0180922. doi: 10.1371/journal.pone.0180922 (PMC5521770; doi:10.1371/journal.pone.0180922)
Supplement: S2 Table — (XLSX) [file pone.0180922.s008.xlsx]

## Sheet: DEGs in 4sU-RNA-seq
GeneID	baseMean	log2FoldChange	lfcSE	stat	pvalue	padj
Cish	741.876	3.07261	0.197767	15.5366	1.96e-54	3.39e-50
Pim1	248.182	1.89695	0.209137	9.07038	1.19e-19	1.02e-15
Thbs1	287.501	1.73824	0.203741	8.5316	1.44e-17	8.3e-14
Csf2rb2	64.7076	1.36583	0.240961	5.66825	1.44e-08	2.26e-05
Plek2	116.99	1.25167	0.229343	5.45763	4.83e-08	5.55e-05
Nek6	2252.93	1.20572	0.160087	7.53169	5.01e-14	2.16e-10
Vaultrc5	305.809	1.19207	0.225115	5.29537	1.19e-07	0.000107888
Tshz1	579.917	1.12223	0.191842	5.84978	4.92e-09	9.44e-06
Csf2rb	4217.38	1.10179	0.153911	7.15858	8.15e-13	2.81e-09
Ralb	198.034	1.09822	0.212038	5.17935	2.23e-07	0.000174669
5730420D15Rik	86.4475	1.01166	0.238482	4.24208	2.21e-05	0.0093216
Samsn1	58.9861	0.998211	0.240868	4.14423	3.41e-05	0.0116685
Bcl2l1	1126.97	0.979345	0.166763	5.87266	4.29e-09	9.25e-06
Traf5	170.212	0.957249	0.215623	4.43946	9.02e-06	0.00492842
Samd14	130.469	0.95182	0.232921	4.08645	4.38e-05	0.0142633
Hectd1	1900.27	0.948144	0.155057	6.11483	9.67e-10	2.78e-06
Suv420h2	833.809	0.94565	0.174445	5.42091	5.93e-08	6.05e-05
2310014L17Rik	496.46	0.918266	0.218937	4.1942	2.74e-05	0.0107019
Pde4d	537.184	0.917058	0.176679	5.19053	2.1e-07	0.000172326
Rtn4	184.383	0.906402	0.217881	4.16007	3.18e-05	0.0116685
Clint1	2504.72	0.902706	0.166546	5.42015	5.95e-08	6.05e-05
Kat2b	218.745	0.896543	0.212788	4.2133	2.52e-05	0.0101004
Furin	785.818	0.882091	0.168224	5.24354	1.58e-07	0.000135926
Arhgap28	621.799	0.881983	0.187351	4.70766	2.51e-06	0.00160167
Abcg2	1742.61	0.8451	0.157065	5.38059	7.42e-08	7.12e-05
Ripk1	218.754	0.837827	0.209385	4.00137	6.3e-05	0.0191992
Plcl2	617.045	0.836365	0.178495	4.68564	2.79e-06	0.00172016
Vrk2	862.381	0.818506	0.175499	4.66387	3.1e-06	0.00184669
Ppard	282	0.802743	0.204613	3.92323	8.74e-05	0.0235312
Tle4	870.43	0.802034	0.202796	3.95487	7.66e-05	0.0220255
Zfp933	315.348	0.801717	0.193309	4.14734	3.36e-05	0.0116685
Atf6	1032.42	0.791054	0.176182	4.48998	7.12e-06	0.00409766
Ralgps2	227.193	0.781475	0.207467	3.76675	0.000165389	0.0361302
Mroh1	398.203	0.766699	0.194481	3.94228	8.07e-05	0.0224661
Btk	397.154	0.758565	0.197123	3.84819	0.000118996	0.0285227
Exoc6	947.109	0.744389	0.173473	4.2911	1.78e-05	0.0080754
Akt3	469.63	0.7425	0.188043	3.94857	7.86e-05	0.0222431
Tcf4	501.203	0.739527	0.189421	3.90415	9.46e-05	0.0237073
Adk	1869.97	0.722677	0.16897	4.27694	1.89e-05	0.00823684
Nt5c3	2532.95	0.719648	0.150667	4.77643	1.78e-06	0.0011844
Mms19	319.189	0.719177	0.192661	3.73286	0.000189317	0.0398443
Vcl	484.237	0.711633	0.179008	3.97542	7.03e-05	0.0209048
Lrch1	358.667	0.711422	0.193278	3.68082	0.000232483	0.0473655
Hells	672.905	0.704569	0.180494	3.90357	9.48e-05	0.0237073
Sgms1	1150.26	0.703515	0.162405	4.33185	1.48e-05	0.00729076
Epb4.1l5	476.175	0.702452	0.183483	3.82844	0.00012896	0.0292842
Pvt1	6310.74	0.700693	0.163895	4.27526	1.91e-05	0.00823684
2610507B11Rik	941.645	0.698768	0.162571	4.29824	1.72e-05	0.0080754
Scd2	2088.26	0.686282	0.162806	4.21534	2.49e-05	0.0101004
Cnot6	480.655	0.683965	0.18591	3.67901	0.000234145	0.0473655
Snx9	481.719	0.681235	0.184182	3.6987	0.000216704	0.0450587
Lin28b	1004.45	0.680365	0.173572	3.91979	8.86e-05	0.0235312
Lin52	429.224	0.677868	0.184356	3.67696	0.000236031	0.0473655
BC016423	1170.18	0.667375	0.165281	4.03782	5.39e-05	0.017242
Ptpn4	1054.72	0.655677	0.174813	3.75074	0.000176311	0.0376402
Slmap	958.476	0.647826	0.168583	3.84277	0.000121656	0.0287608
Rbm25	1726.74	0.646005	0.15569	4.1493	3.33e-05	0.0116685
Rad51b	1199.95	0.642299	0.165044	3.89169	9.95e-05	0.0245429
Kansl1	1425.91	0.634196	0.161656	3.92313	8.74e-05	0.0235312
Vmp1	1212.76	0.628577	0.164063	3.8313	0.000127467	0.0292842
Tnrc6b	1247.02	0.62111	0.169536	3.66359	0.000248709	0.0493359
Rabgap1l	3239.44	0.614972	0.161455	3.80894	0.000139562	0.030879
Acaca	3154.22	0.568901	0.148365	3.83446	0.00012584	0.0292842
Ptprg	2250.37	-0.601791	0.150339	-4.00289	6.26e-05	0.0191992
Ankrd27	1815.92	-0.640302	0.163916	-3.90629	9.37e-05	0.0237073
Myb	599.522	-0.645371	0.172088	-3.75024	0.000176663	0.0376402
Fam78a	2106.88	-0.692358	0.156289	-4.42999	9.42e-06	0.00492842
Espn	1867.29	-0.696786	0.1663	-4.18992	2.79e-05	0.0107019
Lrrc48	643.65	-0.711173	0.171748	-4.14079	3.46e-05	0.0116685
Dhrs3	1040.51	-0.713259	0.160852	-4.43425	9.24e-06	0.00492842
Alad	624.18	-0.721284	0.172835	-4.17324	3e-05	0.0112662
Psen2	485.329	-0.725283	0.181332	-3.99974	6.34e-05	0.0191992
Adamts12	433.352	-0.747763	0.195775	-3.81951	0.000133718	0.0299701
Smim1	317.646	-0.778121	0.199039	-3.90939	9.25e-05	0.0237073
Josd2	251.973	-0.79025	0.19916	-3.96791	7.25e-05	0.0212086
Enox1	322.433	-0.790324	0.191029	-4.13719	3.52e-05	0.0116685
Tmem184a	537.492	-0.792685	0.180054	-4.40249	1.07e-05	0.00543189
H2-Eb2	468.845	-0.793525	0.184924	-4.29107	1.78e-05	0.0080754
Klf12	819.237	-0.820445	0.167273	-4.90484	9.35e-07	0.000645479
Cbfa2t3	2801.69	-0.82609	0.166315	-4.96701	6.8e-07	0.000488921
Plekho2	1409.52	-0.87016	0.157694	-5.51801	3.43e-08	4.55e-05
Mxd1	998.427	-0.887767	0.162371	-5.46751	4.56e-08	5.55e-05
Mns1	531.921	-0.904208	0.175865	-5.1415	2.73e-07	0.000204509
Klf2	54.503	-0.931808	0.241195	-3.8633	0.000111865	0.0271912
Acp5	1090.2	-0.934089	0.1622	-5.75888	8.47e-09	1.46e-05
Fgf3	739.633	-1.02042	0.172885	-5.90233	3.58e-09	8.84e-06
Rfx8	388.091	-1.04395	0.188027	-5.55213	2.82e-08	4.06e-05
